# Supplementary material for: Assessing diagnostic value of microRNAs from peripheral blood mononuclear cells and extracellular vesicles in Myalgic Encephalomyelitis/Chronic Fatigue Syndrome
Source: Sci Rep. 2020 Feb 7;10:2064. doi: 10.1038/s41598-020-58506-5 (PMC7005890; doi:10.1038/s41598-020-58506-5)
Supplement: Supplementary file 2 — Supplementary dataset 1. [file 41598_2020_58506_MOESM2_ESM.xlsx]

## Sheet: PBMCs miRNAs
Supplementary table S3. Normalized PBMC or EV miRNA reads according to the geometric mean of the top expressed 100 miRNAs or to six spiked-in controls of non-human miRNAs, respectively (Nanostring nSolver version 4.0 software).Threshold established at 69 counts in PBMC and 17 in EVs.
identifier	catrecruit	hsa-miR-1246	hsa-miR-339-5p	hsa-miR-362-5p	hsa-miR-365a-3p蛆miR-365b-3p	hsa-miR-432-5p	hsa-miR-493-3p	hsa-miR-494-3p	hsa-miR-520f-3p	hsa-miR-539-5p	hsa-miR-99a-5p	hsa-miR-181b-5p蛆miR-181d-5p	hsa-miR-324-5p	hsa-miR-378i	hsa-miR-409-3p	hsa-miR-450a-5p	hsa-miR-548d-3p	hsa-miR-379-5p	hsa-miR-382-5p	hsa-miR-454-3p	hsa-miR-542-5p	hsa-miR-548aa蛆miR-548t-3p	hsa-miR-1297	hsa-miR-4531	hsa-miR-495-3p	hsa-miR-520d-5p蛆miR-527蛆miR-518a-5p	hsa-miR-548g-3p	hsa-miR-6724-5p	hsa-miR-301a-3p	hsa-miR-543	hsa-miR-579-3p	hsa-miR-598-3p	hsa-miR-888-5p	hsa-miR-145-5p	hsa-miR-4536-5p	hsa-miR-485-3p	hsa-miR-376a-3p	hsa-miR-548n	hsa-miR-484	hsa-miR-99b-5p	hsa-miR-6721-5p	hsa-let-7e-5p	hsa-miR-28-3p	hsa-miR-582-5p	hsa-miR-18a-5p	hsa-miR-199b-5p	hsa-miR-27b-3p	hsa-miR-151a-3p	hsa-miR-30a-5p
6019	Healthy control	77.89	69	69	69	69	69	69	69	69	69	69	69	69	69	69	69	69	69	69	69	100.87	69	69	69	69	84.27	69	69	69	320.48	69	69	69	86.82	69	69	86.82	69	69	69	69	79.8	80.44	69	74.69	69	69	106.61
7130	Healthy control	69	71.15	69	69	69	69	69	69	69	69	80.17	69	69	69	69	70.15	69	69	69	69	69	69	78.17	69	85.18	69	74.16	69	69	69	69	71.15	126.27	90.2	69	69	69	81.18	124.27	71.15	111.24	99.22	69	76.17	69	74.16	124.27	85.18
7140	Healthy control	69	69	69	69	69	69	69	69	69	69	69	69	69	69	69	69	69	70.75	69	69	69	69	69	69	69	69	69	69	91.5	69	69	69	69	69	97.16	69.8	69	69	93.39	87.73	99.99	93.39	71.69	78.29	81.12	101.88	99.05	83.01
7141	Healthy control	69	69	69	69	69	69	69	69	69	69	69	69	69	69	69	69	69	69	69	69	69	69	69	69	69	69	69	69	69	69	69	69	69	69	147.52	69	69	69	69	69	119.75	69	166.61	69	69	69	69	69
8023	Healthy control	69	69	69	69	69	69	69	69	69	69	69	69	69	69	69	69	69	69	69	69	69	69	69	69	69	69	69	69	69	69	69	69	69	69	69	69	69	69	69	69	69	69	177.7	69	69	69	69	122.9
8049	Healthy control	69	69	69	69	69	269.01	69	69	261.83	69	69	69	69	69	69	69	69	69	69	69	69	69	69	69	69	69	69	69	69	69	69	69	69	69	69	69	69	69	69	69	69	69	69	69	69	69	69	69
10018	Healthy control
13001	Healthy control	69	69	69	69	69	69	69	69	69	69	69	69	69	69	69	69	113.12	69	69	69	69	69	69	142.57	69	69	69	69	181.31	69	106.93	69	69	69	69	145.67	69	69	69	167.36	69	69	106.93	69	128.62	69	119.32	69
13006	Healthy control	69	69	69	69	69	69	69	69	69	69	69	69	69	69	69	69	69	69	69	69	69	69	69	69	69	69	69	69	69	69	69	69	156.89	69	69	69	69	69	69	69	69	69	69	69	69	69	69	69
13008	Healthy control	69	69	69	69	69	69	69	112.05	69	69	69	69	69	69	69	69	69	69	69	69	69	124.67	69	69	69	69	138.87	69	69	119.94	69	69	69	69	69	69	69	142.03	69	69	69	126.25	69	69	69	69	138.87	69
13010	Healthy control	69	69	69	69	69	69	69	69	69	69	69	69	69	69	69	69	69	69	94.62	78.4	69	88.32	69	69	69	85.61	69	69	69	69	69	90.12	106.34	69	69	69	73.9	92.82	69	81.11	69	72.1	82.91	82.91	79.3	88.32	76.6	96.43
13011	Healthy control	69	69	69	69	69	69	69	69	69	69	69	69	69	69	69	69	69	69	69	69	69	69	69	69	69	69	69	69	69	69	69	69	69	69	69	69	69	69	69	123.69	69	123.69	69	69	112.58	69	69	69
13030	Healthy control	69	69	69	69	69	69	69	69	69	69	69	69	69	69	69	105.86	69	69	69	100.5	69	123.28	101.84	69	97.82	146.06	69	69	69	69	119.26	120.6	69	116.58	69	69	127.3	69	69	142.04	69	69	95.14	69	69	69	69	129.98
13033	Healthy control
13041	Healthy control	69	69	69	69	69	69	69	69	69	69	69	69	69	69	86.55	69	69	69	69	69	69	75.26	70.75	86.55	69	69	69	82.79	81.28	69	69	69	69	79.78	73.76	113.65	77.52	69	84.29	92.57	94.08	69	109.88	82.79	86.55	125.69	97.09	77.52
6001	ME/CFSsa	69	69	69	69	69	69	69	69	69	69	69	69	69	69	69	69	69	69	69	69	69	69	69	69	69	69	69	69	69	69	69	69	69	69	69	69	69	69	69	69	69	69	69	69	69	69	69	69
6002	ME/CFSsa	69	69	69	69	69	69	69	69	69	69	69	69	107.84	69	69	69	69	69	69	69	69	69	69	69	69	69	69	146.91	69	69	69	69	69	69	69	69	69	69	69	69	69	69	69	69	125.03	69	69	112.53
6005	ME/CFSsa	69	69	69	69	69	69	69	69	69	69	69	69	69	69	69	69	69	69	69	69	69	69	69	69	69	69	102.83	69	69	69	69	83.92	69	69	69	69	87.47	69	69	69	69	98.11	69	69	69	69	69	95.74
6007	ME/CFSsa	69	69	69	69	69	69	69	69	69	69	69	69	69	69	69	69	69	69	69	69	69	69	69	69	69	69	69	69	69	69	69	69	69	69	69	69	69	69	69	69	69	69	69	69	69	69	69	69
6012	ME/CFSsa	69	69	69	69	69	69	69	69	69	69	69	69	69	69	69	69	69	69	69	69	110.34	69	78.5	69	69.72	69	69	69	69	103.75	77.95	69	69	71.36	69	69	105.4	69	69	69	69	69	69	82.89	69	97.16	73.56	82.89
6014	ME/CFSsa	69	69	69	69	69	69	69	69	69	69	69	69	69	74.82	69	69	69	102.97	69	69	69	69	69	69	69	69	69	83.71	80.01	69	69	69	71.12	69	111.86	105.93	69	69	88.15	74.82	86.67	69	69	111.12	97.78	86.67	100.75	71.12
6028	ME/CFSsa	69	69	69	69	69	69	69	69	69	69	69	69	69	69	69	69	69	69	69	69	69	69	69	69	69	69	69	84.29	69	69	69	69	69	69	69	69	69	76.88	72.16	69	83.62	78.9	146.33	86.32	104.52	86.99	82.27	81.6
6031	ME/CFSsa	69	69	69	69	69	69	69	69	69	69	69	69	69	69	69	69	69	69	69	69	69	69	69	69	69	69	69	78.15	69	69	69	69	69	69	69	69	69	69	78.83	69	72.09	69	95	82.87	76.13	83.54	88.26	78.83
6033	ME/CFSsa	69	69	69	69	69	69	162.98	69	69	69	69	85.76	69	69	71.41	69	69	69	69	69	69	69	69	69	69	69	69	69	69	362.87	69	69	69	69	69	71.75	69	79.27	93.28	69	95.67	69	69	104.21	98.06	156.83	119.93	69
6035	ME/CFSsa	69	69	69	69	69	69	69	69	69	69	69	74.28	69	69	69	69	69	69	69	69	78.65	69	69	69	69	78.65	69	69	69	120.6	69	69	69	73.41	69	69	76.03	69.91	69	69	102.25	69	94.38	86.52	83.02	127.59	89.14	83.02
6039	ME/CFSsa	69	69	69	69	69	69	69	69	69	69	69	69	69	69	69	69	102.03	69	69	69	69	69	69	125.36	69	69	69	69	69	69	125.36	107.86	134.1	69	141.39	100.58	69	113.69	113.69	190.95	104.95	126.81	69	69	69	69	138.47	69
6044	ME/CFSsa	69	69	69	69	69	69	69	69	69	69	69	69	69	69	69	69	69	69	74.55	70.16	69	69	69	69	69	69	69	69	69	69	69	69	69	69	69	69	69	69	83.32	69	82.59	78.2	87.7	70.16	69	69.43	69	76.01
6057	ME/CFSsa	69	69	69	69	75.59	69	69	69	69	69	69	69	69	77.78	69	69	110.65	98.6	69	69	69	69	69	77.78	69	69	69	69	97.5	69	69	69	117.22	69	97.5	104.07	69	75.59	118.32	96.41	98.6	97.5	69	82.16	69	87.64	157.75	75.59
6059	ME/CFSsa	69	69	86.39	76.23	69	69	69	69	69	69	71.14	69	69	69	69	69	69	69	79.28	69	69	69	69	69	69	69	69	69	69	69	69	69	69	69	69	69	69	69	69	82.32	69	96.55	92.49	91.47	72.16	123.99	80.29	69
6065	ME/CFSsa	69	69	69	69	69	69	69	69	69	104.04	69	69	79.8	69	69	69	69	69	69	69	69	69	69	69	78.79	69	81.82	69	69	69	69.7	69	69	69	69	69	69	69	86.87	86.87	71.72	96.97	69	75.76	77.78	83.84	87.88	74.75
[truncated: 88 more columns]

## Sheet: EV miRNAs
Supplementary dataset 1. Normalized PBMC or EV miRNA reads according to the geometric mean of the top expressed 100 miRNAs or to six spiked-in controls of non-human miRNAs, respectively (Nanostring nSolver version 4.0 software).Threshold established at 69 counts in PBMC and 17 in EVs.
identifier	catrecruit	hsa-miR-1-3p	hsa-miR-100-5p	hsa-miR-103a-3p	hsa-miR-1178-3p	hsa-miR-1180-3p	hsa-miR-1185-1-3p	hsa-miR-1204	hsa-miR-1245b-3p	hsa-miR-1248	hsa-miR-1269b	hsa-miR-1276	hsa-miR-1289	hsa-miR-1296-5p	hsa-miR-1301-3p	hsa-miR-1304-3p	hsa-miR-134-3p	hsa-miR-135b-5p	hsa-miR-146b-5p	hsa-miR-154-5p	hsa-miR-181c-5p	hsa-miR-1909-3p	hsa-miR-1910-5p	hsa-miR-193a-5p蛆miR-193b-5p	hsa-miR-196a-3p	hsa-miR-196b-5p	hsa-miR-198	hsa-miR-218-5p	hsa-miR-221-5p	hsa-miR-296-3p	hsa-miR-300	hsa-miR-3074-3p	hsa-miR-3179	hsa-miR-3182	hsa-miR-3202	hsa-miR-320b	hsa-miR-320c	hsa-miR-323b-5p	hsa-miR-324-5p	hsa-miR-328-3p	hsa-miR-329-3p	hsa-miR-329-5p	hsa-miR-330-3p	hsa-miR-330-5p	hsa-miR-339-5p	hsa-miR-346	hsa-miR-34b-3p	hsa-miR-3614-3p	hsa-miR-369-5p
6019	Healthy control	17	17	17	17	17	17	17	17	17	17	17	17	17	17	17	17	17	17	17	17	17	17	17	17	17	17	17	17	17	17	17	17	17	17.81	17	17	17	17	17	17	17	17	17	17	17	17	17	17
7130	Healthy control	17	17	17	17	17	17	17	17	17	17	17	17	17	17	17	17	17	17	17	17	17	17	17	17	17	17	17	17	17	17	17	17	17	17	17	17	17	17	17	17	17	17	17	17	17	17	17	17
7140	Healthy control	22.42	17	17	17	17	17	17	17	17	17	17	17	17	17	17	17	17	17.32	17	17	17	17	17	17	17	17	20.38	17	17	17	17	17	17	17	17	17	17	17	17	17	17	17	17	17	17	17	19.36	17
7141	Healthy control	17	17	17	17	17	17	17	17	17	17	17	17	17	17	17	17	17	17	17	17	17	17	17	17	17	17	17	17	17	17	17	17	17	17	17	17	17	17	17	17	17	17	17	17	17	17	17	17
8023	Healthy control	17	17	17	17	17	17	17	17	17	17	17	17	17	17	17	17	17	17	17	17	17	17	17	17	17	17	17	17	17	17	17	17	17	17	17	17	17	17	17	17	17	17	17	17	17	17	17	17
8049	Healthy control	17	17	17	17	17	17	17	17	17	17	17	17	17	17	17	17	17	17	17	17	17	17	17	17	17	17	17	17	17	17	17	17	17	17	17	17	17	17	17	17	17	17	17	17	17	17	17	17
10018	Healthy control	17	17	17	17	17	17	17	17	17	17	17	17	17	17	17	17	17	17	17	17	17	17	17	17	17	17	17	17	17	17	17	17	17	17	17	17	17	17	17	17	17	17	17	17	17	17	17	17
13001	Healthy control	17	17	17	17	17	17	17	17	17	17	17	17	17	17	17	17	17	17	17	17	17	17	17	17	17	17	17	17	17	17	17	17	17	17	17	17	17	17	17	17	17	17	17	17	17	17	17	17
13006	Healthy control	17	17	17	17	17	17	17	17	17	17	17	17	17	17	17	17	17	17	17	17	17	17	17	17	17	17	17	17	17	17	17	17	17	17	17	17	17	17	17	17	17	17	17	17	17	17	17	17
13008	Healthy control	17	17	17	17	17	17	17	17	17	17	17	17	17	17	17	17	17	17	17	17	17	17	17	17	17	17	17	17	17	17	17	17	17	17	17	17	17	17	17	17	17	17	17	17	17	17	17	17
13010	Healthy control	17	17	17	17	17	17	17	17	17	17	45.43	17	17	17	17	58.05	17	17	17	17	17	17	17	17	17	17	17	17	17	17	17	17	17	17	17	17	17	17	17	17	17	17	42.91	17	17	17	17	17
13011	Healthy control	17	17	17	17	17	17	17	17	17	17	17	17	17	17	17	17	17	17	17	17	17	17	17	17	17	17	17	17	17	17	17	17	17	17	17	17	17	17	17	17	17	17	17	17	17	17	17	17
13030	Healthy control	17	17	17	17	17	17	17	17	17	17	17	17	41.5	17	17	17	17	17	17	41.5	17	17	17	17	17	17	17	41.5	17	48.82	17	17	17	17	17	17	17	17	17	17	17	17	17	17	17	17	17	17
13033	Healthy control	17	17	17	17	17.23	17	17	17	17	17	17	17	17	17	17	17	17	17	17	17	17	17	17	17	17	17	17	17	17	17	24.32	17	17	17	17	17	17	17	17	17	17	17	17	17	17	17	17	17
13041	Healthy control	17	46.27	39.33	55.53	17	41.64	39.33	17	17	39.33	17	17	17	17	39.33	17	17	17	17	17	17	17	17	17	43.96	17	17	17	17	17	17	17	17	17	17	17	50.9	17	17	17	17	17	17	17	17	17	17	17
6001	ME/CFS	17	17	17	17	17	17	17	17	17	17	17	17	17	17	17	17	17	17	17	17	17	17	17	17	17	17	17	17	17	17	17	17	17	17	17	17	17	17	17	17	17	17	17	17	17	17	17	17
6002	ME/CFS	17	17	17	17	17	17	17	17	17	17	17	17	17	17	17	17	17	17	17	17	17	17	17	17	17	17	17	17	17	17	17	17	17	17	17	17	17	17	17	17	17	17	17	17	17	17	17	17
6005	ME/CFS	17	17	17	17	17	17	17	17	17	17	17	17	17	17	17	17	17	17	17	17	17	17	17	17	17	17	17	17	17	17	17	17	17	17	17	17	17	17	17	17	17	17	17	17	17	17	17	17
6007	ME/CFS	17	17	17	17	17	17	17	17	17	17	17	17	17	17	17	17	17	17	17	17	17	17	17	17	17	17	17	17	17	17	17	17	17	17	17	17	17	17	17	17	17	17	17	17	17	17	17	17
6012	ME/CFS	17	17	17	17	17	17	17	17	17	17	17	17	17	17	17	17	17	17	17	17	17	17	17	18.1	17	17	17	17	17	17	17	17	17	17	17	17	17	17	17	17	17	17	17	17	17	17	17	17
6014	ME/CFS	17	17	17	17	17	17	17	17	17	17	17	17	17	17	17	17	17	17	39.52	17	17	17	17	17	17	17	17	17	17	17	17	17	17	17	17	17	17	24.02	17.82	17.05	17	17	17	17.05	17	17	17	17
6028	ME/CFS	17	17	17	17	17	17	17	17	17	17	17	17	17	17	17	17	17	17	17	17	17	17	17	17	17	17	17	17	17	17	17	17	17	17	17	17	17	17	17	17	17	17	17	17	17	17	17	17
6031	ME/CFS	17	17	17	17	17	17	17	17	17	17	17	17	17	17	17	17	17	17	17	17	17	17	17	17	17	26.54	17	17	17	17	17	17	17	17	17	17	17	17	17	17	17	17	17	17	17	19.91	17	17.06
6033	ME/CFS	17	17	17	17	17	17	17	17	17	17	17	17	17	17	17	17	17	17	17	17	17	17	17	17	17	17	17	17	17	17	17	17	17	17	17	17	17	17	17	17	17	17	17	17	17	17	17	17
6035	ME/CFS	17	17	17	17	17	17	17	17	21.08	17	17	25.52	17	24.41	17	17	24.41	17	17	17	19.98	19.98	17	17	17	17	17	17	24.41	17	17	17	23.3	17	23.3	17	17	17	17	17	19.98	28.85	17	17	22.19	17	17	17
6039	ME/CFS	17	17	17	17	17	17	17	27.4	17	17	17	17	17	17	17	17	17	17	17	17	17	17	24.66	17	17	17	17	17	17	17	17	27.4	17	17	17	28.77	17	17	17	17	17	17	17	17	17	17	17	17
6044	ME/CFS	17	17	17	17	17	17	17	17	17	17	17	17	17	17	17	17	17	17	17	17	17	17	17	17	17	17	17	17	17	17	17	17	17	17	17	17	17	17	17	17	17	17	17	17	17	17	17	17
6057	ME/CFS	17	17	17	17	17	17	17	17	17	17	17	17	17	17	17	17	17	17	17	17	17	17	17	17	17	17	17	17	17	17	17	17	17	17	17	17	17	17	17	17	17	17	17	17	17	17	17	17
6059	ME/CFS	17	17	17	17	17	17	17	17	17	17	17	17	17	17	17	17	17	17	17	17	17	17	17	17	17	17	17	17	17	17	17	17	17	17	17	17	17	17	17	17	17	17	17	17	17	17	17	17
6065	ME/CFS	17	17	17	17	17	17	17	17	17	17	17	17	17	17	17	17	17	17	17	17	17	17	17	17	17	17	17	17	17	17	17	17	17	17	17	17	17	17	17	17	17	17	17	17	17	17	17	17
[truncated: 591 more columns]
