# Supplementary material for: Assessing diagnostic value of microRNAs from peripheral blood mononuclear cells and extracellular vesicles in Myalgic Encephalomyelitis/Chronic Fatigue Syndrome
Source: Sci Rep. 2020 Feb 7;10:2064. doi: 10.1038/s41598-020-58506-5 (PMC7005890; doi:10.1038/s41598-020-58506-5)
Supplement: Supplementary file 3 — Supplementary dataset 2. [file 41598_2020_58506_MOESM3_ESM.xlsx]

## Sheet: PBMC miRNAs
Supplementary table S4. Filtered PBMC or EV miRNA reads after normalization (filters corresponded to samples with counts below background in 40% or more of the normalized miRNAs, including miRNAs with readings in at least 75% of samples of either group: ME/CFS or HCs). Blue indicates samples with RIN<7.0. Pink indicates samples that were filtered out
identifier	catrecruit	hsa-miR-18a-5p	hsa-miR-27b-3p	hsa-miR-151a-3p	hsa-miR-30a-5p	hsa-miR-30e-3p	hsa-miR-23b-3p	hsa-miR-32-5p	hsa-miR-4516	hsa-miR-548q	hsa-miR-1290	hsa-miR-1260b	hsa-miR-30d-5p	hsa-miR-423-3p	hsa-miR-1253	hsa-miR-425-5p	hsa-let-7c-5p	hsa-miR-19a-3p	hsa-miR-29c-3p	hsa-miR-340-5p	hsa-miR-664a-3p	hsa-miR-106b-5p	hsa-miR-363-3p	hsa-miR-483-3p	hsa-miR-549a	hsa-miR-92a-3p	hsa-miR-140-5p	hsa-miR-148a-3p	hsa-miR-331-3p	hsa-miR-5196-3p蛆miR-6732-3p	hsa-miR-590-5p	hsa-miR-125a-5p	hsa-miR-148b-3p	hsa-miR-185-5p	hsa-miR-197-3p	hsa-miR-199a-5p	hsa-miR-30c-5p	hsa-miR-361-5p	hsa-miR-423-5p	hsa-miR-106a-5p蛆miR-17-5p	hsa-miR-130a-3p	hsa-miR-194-5p	hsa-miR-1976	hsa-miR-22-3p	hsa-miR-24-3p	hsa-miR-30b-5p	hsa-miR-98-5p	hsa-let-7a-5p	hsa-let-7b-5p
6019	Healthy control	69	69	69	106.61	74.06	69	119.38	182.58	127.04	165.99	84.91	116.19	95.12	308.35	140.45	140.45	166.62	233.02	151.94	92.57	199.82	176.2	206.84	261.11	158.96	258.55	207.48	83.63	210.67	174.92	292.39	127.04	148.75	202.37	90.02	170.45	167.9	284.73	354.32	254.72	326.23	239.4	161.52	280.9	370.91	187.69	6173.39	1433.86
7130	Healthy control	76.17	74.16	124.27	85.18	75.16	103.22	69	104.23	149.32	202.44	148.32	125.27	170.37	270.59	146.32	113.25	84.18	145.32	111.24	173.38	171.37	170.37	176.38	211.46	323.7	188.41	121.26	109.24	352.77	159.35	486.05	177.38	244.53	308.67	340.74	178.39	243.53	392.85	523.14	521.13	416.9	120.26	229.5	296.64	351.76	180.39	8759	1902.13
7140	Healthy control	78.29	101.88	99.05	83.01	92.44	128.29	101.88	69	77.35	70.75	77.35	96.22	129.23	75.46	142.44	89.61	115.08	218.85	224.51	115.08	202.81	184.89	135.84	77.35	254.69	231.11	247.15	117.91	345.25	79.24	382.04	232.05	242.43	225.45	442.41	108.48	214.13	380.15	569.76	670.69	278.28	188.66	193.38	296.2	362.23	247.15	8653.9	2083.77
7141	Healthy control	69	69	69	69	69	69	69	69	69	69	69	69	69	126.69	69	154.46	265.54	234.3	161.4	69	164.88	173.55	128.43	199.59	121.49	189.17	213.47	121.49	163.14	138.84	296.78	242.97	183.97	218.68	253.39	223.88	142.31	175.29	225.62	564.05	220.41	319.34	180.5	387.02	253.39	300.25	5499.91	1518.59
8023	Healthy control	69	69	69	122.9	69	69	69	69	117.91	179.36	152.79	69	69	237.49	69	187.67	137.84	172.72	69	122.9	144.49	69	237.49	239.15	69	156.11	195.97	69	290.63	200.95	156.11	171.06	186	187.67	174.38	204.27	171.06	219.22	215.9	262.4	820.41	250.77	210.92	290.63	247.45	274.02	7212.65	1665.74
8049	Healthy control
10018	Healthy control
13001	Healthy control	69	69	119.32	69	108.47	134.82	114.67	69	69	69	69	69	69	69	114.67	69	131.72	195.25	198.35	136.37	179.76	313.03	144.12	69	173.56	235.55	232.45	111.57	255.69	134.82	277.39	257.24	274.29	218.5	399.81	122.42	184.41	305.28	452.49	605.91	303.73	337.82	280.48	264.99	342.47	278.94	7444.47	2003.68
13006	Healthy control	69	69	69	69	69	69	69	69	167.21	309.65	208.5	69	258.04	177.53	173.4	146.57	69	69	69	220.88	69	253.91	191.98	216.76	536.73	148.63	69	212.63	243.59	206.43	410.8	237.4	235.33	400.48	462.41	165.15	270.43	608.98	346.81	565.63	772.06	239.46	165.15	276.62	227.08	222.95	7241.7	2813.69
13008	Healthy control	69	69	138.87	69	69	69	69	198.84	176.75	250.92	121.52	112.05	231.98	168.86	134.14	123.09	69	69	116.78	187.8	189.37	200.42	168.86	203.58	255.66	156.23	160.97	162.55	249.34	132.56	238.3	181.48	213.05	293.53	481.33	175.17	269.86	568.12	503.42	800.11	435.56	162.55	266.7	329.83	312.47	143.61	6905.86	1789.59
13010	Healthy control	82.91	88.32	76.6	96.43	87.42	79.3	90.12	87.42	111.75	222.59	229.8	73.9	99.13	207.27	102.74	108.14	220.79	237.01	216.29	96.43	202.77	201.87	313.61	187.45	168.52	181.14	183.84	113.55	357.77	180.24	134.28	182.04	211.78	201.87	263.15	178.44	180.24	150.5	473.12	557.84	720.05	143.29	296.49	267.65	534.4	232.51	6288.5	1237.33
13011	Healthy control	69	69	69	69	98.68	129.25	113.97	105.63	69	69	69	148.71	129.25	69	182.07	144.54	69	204.3	158.44	150.1	169.56	301.59	107.02	69	208.47	272.41	137.59	101.46	190.41	98.68	419.73	194.58	169.56	201.53	190.41	141.76	257.12	364.14	469.76	379.42	280.75	460.03	164	250.17	302.98	183.46	9253.48	2498.91
13030	Healthy control	69	69	69	129.98	69	69	129.98	92.46	170.18	321.59	190.27	95.14	99.16	336.33	99.16	69	221.09	254.59	143.38	123.28	184.91	308.19	310.87	320.25	235.83	215.73	192.95	92.46	302.83	231.81	174.2	131.32	162.14	226.45	119.26	158.12	147.4	202.33	422.09	180.89	1181.85	267.99	222.43	206.35	464.97	176.87	6426.46	1400.26
13033	Healthy control
13041	Healthy control	82.79	125.69	97.09	77.52	85.05	118.16	136.23	88.81	77.52	233.31	131.71	74.51	97.09	163.32	109.13	107.63	206.97	277.72	298.04	69	240.84	155.79	334.92	173.86	155.79	242.35	321.37	89.56	198.69	143	267.94	216.76	212.99	216.76	298.04	129.45	172.35	252.88	509.53	713.49	352.98	103.86	251.38	287.5	411.69	264.92	7175.55	1414.19
6001	ME/CFS
6002	ME/CFS	69	69	69	112.53	69	69	131.28	69	69	69	69	142.22	69	69	69	159.41	339.14	286	162.54	107.84	159.41	154.72	69	69	117.21	189.11	243.81	128.16	168.79	107.84	204.74	229.74	168.79	176.6	265.69	185.98	193.8	187.54	237.56	673.6	251.62	275.06	175.04	301.63	251.62	411.03	5507.54	1345.63
6005	ME/CFS	69	69	69	95.74	69	87.47	104.02	95.74	144.2	165.48	111.11	95.74	111.11	86.29	126.47	108.74	93.38	322.69	199.76	145.39	215.12	152.48	314.41	133.57	225.76	294.32	185.57	87.47	277.77	134.75	238.76	140.66	206.85	179.66	192.67	135.93	185.57	342.78	494.08	425.52	537.81	291.96	204.49	232.85	481.08	241.13	6928.91	1679.63
6007	ME/CFS
6012	ME/CFS	82.89	97.16	73.56	82.89	79.05	94.97	104.3	81.79	77.95	216.29	169.08	80.15	97.16	225.07	128.45	123.51	135.59	241.54	164.14	108.69	220.13	210.8	468.8	178.41	169.08	250.87	208.05	98.81	245.93	150.41	176.76	174.02	200.91	147.12	206.4	143.82	185.54	258.55	425.98	638.97	544.56	197.62	206.4	279.41	408.42	230.01	6090.57	1364.13
6014	ME/CFS	111.12	86.67	100.75	71.12	82.23	94.08	125.19	200.01	73.34	180.01	138.53	86.67	111.86	125.19	147.42	98.53	148.9	198.53	366.69	87.41	271.13	173.35	220.02	147.42	185.94	279.28	294.1	110.38	231.87	117.05	350.4	220.76	237.05	237.05	358.54	140.75	245.94	222.24	626.71	679.31	262.24	184.46	217.79	312.62	314.84	211.13	8590.26	1772.72
6028	ME/CFS	86.32	86.99	82.27	81.6	78.22	99.8	90.36	136.22	78.9	115.31	111.27	112.62	107.9	101.15	115.31	100.48	166.57	329.76	291.32	107.22	270.42	153.75	180.05	122.06	213.77	281.88	243.44	95.08	194.89	117.34	236.02	179.38	236.7	203.65	354.04	143.64	214.44	345.94	509.81	494.97	300.09	123.41	250.18	334.48	476.09	260.97	7461.71	1741.18
6031	ME/CFS	82.87	83.54	88.26	78.83	72.09	85.57	123.97	107.12	81.52	129.36	124.64	104.43	103.08	153.61	113.86	101.06	165.07	321.37	263.43	86.24	254.67	150.92	214.92	91.63	174.5	329.46	250.63	98.37	254.67	138.12	246.59	165.07	254	176.52	284.99	174.5	186.63	240.53	496.55	543.71	385.38	150.24	226.38	289.71	442.65	211.55	6820.27	1544.89
6033	ME/CFS	104.21	156.83	119.93	69	69	132.91	95.67	172.21	69	69	110.02	89.52	169.47	126.42	147.61	100.11	188.95	144.87	267.54	69.02	336.56	116.51	123.35	72.44	193.73	263.78	157.17	138.04	146.92	98.4	277.1	172.89	341.34	277.45	493.39	144.87	179.73	376.88	530.98	910.93	103.53	112.41	290.77	493.73	418.56	327.33	7485.59	1999.19
6035	ME/CFS	86.52	127.59	89.14	83.02	83.02	96.13	76.9	166.92	97.88	112.74	110.99	91.76	143.32	178.28	149.44	130.21	118.85	137.2	179.15	91.76	221.1	170.41	199.25	171.29	174.78	212.36	217.61	99.63	197.51	135.46	231.59	206.24	220.23	203.62	307.62	161.67	212.36	276.16	406.37	527.85	199.25	214.11	223.72	364.42	262.18	277.91	6801.69	1598.39
6039	ME/CFS	69	69	138.47	69	104.95	154.51	69	161.8	142.85	224.47	103.49	138.47	201.15	151.59	153.05	69	69	122.44	155.97	167.63	158.88	303.19	126.81	144.3	310.47	148.68	173.46	141.39	368.78	144.3	415.42	255.08	259.46	364.41	402.3	142.85	253.63	568.47	463.52	855.62	276.95	217.19	215.73	377.52	247.8	160.34	8277.83	2138.33
6044	ME/CFS	70.16	69.43	69	76.01	78.2	92.82	90.62	124.97	89.16	150.55	154.94	92.09	107.43	130.82	126.44	92.09	133.01	345.69	193.67	114.01	279.91	232.41	486.01	157.86	253.6	259.45	285.03	86.24	250.68	134.47	297.45	140.32	187.83	155.67	201.71	124.24	179.79	286.49	581.02	620.48	632.18	78.2	241.91	263.83	532.78	215.6	7381.51	1692.63
6057	ME/CFS	82.16	87.64	157.75	75.59	98.6	131.46	87.64	129.27	69	109.55	90.93	146.8	127.08	69	116.12	89.83	88.74	172	172	122.7	170.9	205.96	96.41	115.03	233.34	227.87	173.09	97.5	331.94	110.65	466.69	288.12	244.3	223.48	455.73	143.51	246.49	409.72	567.48	1003.49	269.5	189.52	276.07	249.78	307.84	190.62	9147.52	1712.29
6059	ME/CFS	91.47	123.99	80.29	69	112.81	106.72	114.85	187.01	84.36	120.95	117.9	99.6	126.03	69	153.47	83.34	109.77	260.19	266.28	116.88	271.37	204.29	223.6	113.83	234.78	324.22	221.56	105.7	305.92	133.14	112.81	187.01	217.5	230.71	318.12	101.63	218.52	360.8	566.11	440.08	387.23	176.84	236.81	262.22	383.16	210.38	8474.32	1977.82
6065	ME/CFS	75.76	83.84	87.88	74.75	77.78	103.03	105.05	90.91	85.86	101.01	75.76	98.99	123.24	89.9	142.43	123.24	86.87	253.55	185.87	116.17	216.17	249.51	205.06	98.99	232.33	270.72	225.26	109.1	259.61	96.97	317.18	177.79	193.95	194.96	325.27	113.14	229.3	434.36	523.25	627.3	341.43	248.5	192.94	254.56	382.84	246.47	8793.29	2146.55
[truncated: 43 more columns]

## Sheet: EV miRNAs
Supplementary dataset 2. Filtered PBMC or EV miRNA reads after normalization (filters corresponded to samples with counts below background in 40% or more of the normalized miRNAs, including miRNAs with readings in at least 75% of samples of either group: ME/CFS or HCs). Blue indicates samples with RIN<7.0. Pink indicates samples that were filtered out
identifier	catrecruit	hsa-miR-150-5p	hsa-miR-23c	hsa-miR-15a-5p	hsa-miR-18a-5p	hsa-miR-514a-3p	hsa-miR-130a-3p	hsa-miR-144-3p	hsa-miR-208b-3p	hsa-miR-21-5p	hsa-miR-301a-5p	hsa-miR-98-5p	hsa-miR-337-3p	hsa-miR-337-5p	hsa-miR-374a-5p	hsa-miR-410-3p	hsa-miR-4485-3p	hsa-miR-508-5p	hsa-miR-551b-3p	hsa-let-7d-5p	hsa-miR-1257	hsa-miR-32-5p	hsa-miR-320e	hsa-miR-340-5p	hsa-miR-3613-3p	hsa-miR-378i	hsa-miR-448	hsa-miR-495-3p	hsa-miR-517c-3p蛆miR-519a-3p	hsa-miR-548j-3p	hsa-miR-761	hsa-miR-1249-3p	hsa-miR-301a-3p	hsa-miR-378g	hsa-miR-423-5p	hsa-miR-4455	hsa-miR-4488	hsa-miR-520f-3p	hsa-miR-520h	hsa-miR-563	hsa-miR-582-5p	hsa-miR-627-3p	hsa-miR-656-3p	hsa-miR-891b	hsa-miR-93-5p	hsa-miR-185-5p	hsa-miR-191-5p	hsa-miR-196a-5p	hsa-miR-20a-5p蛆miR-20b-5p
6019	Healthy control	17	17	19.24	17	17	19.95	17.1	17	17	21.37	18.52	19.95	20.66	17	22.08	17.1	17.81	17	42.74	28.5	22.8	24.93	22.08	20.66	19.24	21.37	27.78	17	23.51	21.37	17	17	17	25.65	23.51	17.81	37.76	22.8	17	17.81	17	32.06	24.22	30.63	17	22.8	35.62	33.48
7130	Healthy control	23.33	17	21.92	19.09	24.04	17	30.4	17	19.8	17.68	17	17	18.38	24.04	17	17	19.8	17.68	36.06	19.09	17	17	17	17	17	17	17	17	19.09	24.75	18.38	17	17	26.87	17	25.45	38.18	20.5	17	18.38	17	17	17	38.18	24.75	34.65	17	29.7
7140	Healthy control	17.32	25.47	31.59	26.49	27.51	32.61	26.49	23.44	26.49	20.38	27.51	33.62	37.7	36.68	21.4	23.44	42.8	21.4	87.63	21.4	28.53	37.7	27.51	22.42	30.57	34.64	36.68	28.53	24.45	38.72	22.42	24.45	25.47	77.44	21.4	36.68	30.57	18.34	18.34	19.36	17.32	21.4	45.85	61.14	21.4	45.85	27.51	47.89
7141	Healthy control	17	17	45.37	17	31.19	42.53	70.89	17	42.53	17	49.62	28.36	17	26.94	17	24.1	17	17	83.65	17	17	17	26.94	17	17	17	17	24.1	17	17	34.03	25.52	24.1	32.61	17	17	17	17	26.94	34.03	17	31.19	17	77.98	29.77	63.8	25.52	82.23
8023	Healthy control
8049	Healthy control	17	17	17	17	17	32.06	27.48	17	29.01	17	17	17	17	29.01	17	29.01	25.96	17	38.17	29.01	17	17	17	25.96	27.48	17	17	17	17	17	29.01	17	25.96	39.7	17	27.48	17	17	17	30.54	17	32.06	17	45.81	17	33.59	17	33.59
10018	Healthy control	27.27	18.18	30.77	17	17	27.27	26.57	17.48	32.17	24.48	24.48	27.27	17	33.57	25.87	17	17	17	53.85	29.37	39.16	28.67	20.98	17	23.08	18.18	24.48	19.58	47.55	35.67	17	17	17.48	42.66	32.87	17	53.15	30.07	17	17	17.48	32.87	20.98	48.95	22.38	27.27	27.27	55.25
13001	Healthy control	17	49.37	17	17	17	17	17	68.57	17	74.05	17	60.34	17	17	60.34	46.63	63.08	57.6	17	17	17	17	17	17	17	63.08	17	17	17	17	60.34	52.11	17	17	17	57.6	17	17	54.85	17	52.11	17	17	17	17	17	17	17
13006	Healthy control	17	17	17	24.46	17	17	19.93	21.74	19.93	17	17	18.12	28.08	27.17	19.02	17.21	20.83	18.12	29.89	24.46	27.17	23.55	17	28.08	17	28.08	19.02	24.46	35.33	28.99	19.93	19.93	21.74	17	24.46	26.27	36.23	19.02	28.08	25.36	22.65	17.21	28.08	22.65	21.74	19.02	17	19.02
13008	Healthy control	17	17	21.92	17	17	28.44	17	17	21.92	17	20.74	17	23.11	29.62	17	17	23.11	17.77	65.77	17	27.25	23.11	23.7	17	17.18	17.18	18.96	23.7	29.03	21.92	20.14	17.77	19.55	53.32	20.74	22.51	38.51	17	18.37	17.18	17.77	17	17.18	42.07	24.88	30.81	20.74	23.11
13010	Healthy control	17	63.1	17	55.53	47.96	17	17	95.92	17	53.01	47.96	58.05	70.67	17	68.15	63.1	85.82	78.25	17	55.53	63.1	17	60.58	65.63	50.48	75.72	68.15	83.3	121.16	63.1	60.58	58.05	70.67	17	55.53	73.2	17	45.43	98.44	106.01	55.53	63.1	90.87	17	78.25	17	63.1	17
13011	Healthy control	17.79	17	17	17	17	17.11	19.16	17	17	22.58	17	17	21.21	17	17	18.47	17	17	17	17	17	19.16	17.11	17.11	17.79	17	17	18.47	17	17.79	17	18.47	23.26	17.11	17	19.16	36.26	19.84	23.26	17	17.11	17	17	25.32	17	17	17.11	17
13030	Healthy control	17	17	17	53.7	48.82	17	46.38	75.67	17	95.2	17	65.91	63.47	53.7	43.94	56.14	70.79	70.79	17	58.59	75.67	61.03	58.59	73.23	63.47	48.82	48.82	70.79	68.35	48.82	78.11	51.26	58.59	17	56.14	78.11	58.59	61.03	56.14	61.03	58.59	75.67	43.94	17	41.5	43.94	61.03	58.59
13033	Healthy control	17	31.42	24.32	17.23	17	17	17	17	17.23	28.38	20.27	30.4	29.39	21.28	22.3	31.42	31.42	26.35	28.38	32.43	32.43	28.38	18.24	25.34	31.42	28.38	29.39	29.39	39.52	31.42	24.32	22.3	20.27	18.24	37.5	21.28	34.46	22.3	31.42	28.38	21.28	32.43	34.46	36.48	21.28	36.48	37.5	38.51
13041	Healthy control	17	67.09	17	53.21	55.53	41.64	53.21	39.33	17	67.09	39.33	43.96	39.33	17	76.35	50.9	48.58	50.9	17	48.58	57.84	17	57.84	53.21	69.41	41.64	94.86	41.64	143.44	74.03	53.21	48.58	43.96	48.58	69.41	17	17	64.78	76.35	41.64	17	69.41	94.86	17	57.84	50.9	57.84	50.9
6001	ME/CFS
6002	ME/CFS
6005	ME/CFS	18.36	20.03	17	17	21.7	17	17	32.56	17	17	17	17	25.88	17	17	17	19.2	21.7	20.03	17	20.87	20.87	17	20.03	17.53	17	25.04	23.37	21.7	17.53	24.21	22.54	28.38	20.87	17	22.54	18.36	17	19.2	17.53	21.7	17	20.87	17	23.37	17	20.87	22.54
6007	ME/CFS	17	17	17	17	35.83	17	17	35.83	17	35.83	17	35.83	17	17	17	33.84	17	17	17	17	17	17	17	17	35.83	17	17	17	17	17	17	37.82	17	17	43.79	43.79	17	17	17	17	39.81	43.79	17	17	39.81	17	47.77	17
6012	ME/CFS	19.74	17	17	17	20.84	17	17	17	19.2	19.2	17	17	17	17	21.94	17	17.55	17	17	22.49	37.29	21.94	17	17	17	23.03	29.62	17	34.55	22.49	18.1	17	17	17	32.91	17	31.26	19.74	17	17	17	36.75	17.55	17	17	17	26.33	17
6014	ME/CFS	27.12	22.47	199.94	32.55	22.47	158.87	27.9	28.67	117.79	17.82	161.19	41.85	35.65	165.84	25.57	17.82	18.6	27.9	578.12	20.92	54.25	37.2	85.25	27.12	17	26.35	48.82	26.35	41.85	26.35	17	41.07	17	517.67	31	29.45	30.22	21.7	23.25	17	22.47	22.47	24.02	427.78	81.37	288.28	24.8	244.11
6028	ME/CFS	17.16	24.63	30.6	17.16	22.39	22.39	17.91	23.88	21.64	17	27.61	17	17	37.31	20.15	17	17	20.9	47.02	18.66	17	25.37	22.39	27.61	17	29.11	23.88	18.66	22.39	17	17	20.15	19.4	47.76	26.12	28.36	37.31	20.9	28.36	26.12	18.66	17	23.88	47.02	23.88	36.57	24.63	37.31
6031	ME/CFS	32.23	18.01	34.12	26.54	18.96	43.6	35.07	22.75	37.92	28.44	34.12	25.59	29.38	41.71	27.49	18.96	27.49	24.65	72.99	18.96	31.28	51.19	32.23	25.59	23.7	27.49	22.75	22.75	30.33	25.59	22.75	26.54	33.18	86.26	35.07	29.38	39.81	28.44	27.49	28.44	17.06	17.06	31.28	61.61	33.18	45.5	33.18	58.77
6033	ME/CFS	17	17.31	56.12	18.36	17	46.16	18.36	17	33.57	17	52.98	17	17	40.39	17	17	17	17	97.04	23.08	29.9	21.51	33.05	17	17	17	17	17	17	21.51	17	17	17	66.09	26.75	17	29.37	23.6	17	17	17	28.32	18.36	75.53	33.05	72.38	22.03	51.4
6035	ME/CFS	19.98	27.74	49.94	27.74	23.3	39.95	22.19	22.19	54.38	37.73	44.39	25.52	34.4	44.39	35.51	31.07	17	25.52	106.53	34.4	43.28	44.39	26.63	24.41	28.85	27.74	33.29	26.63	55.49	55.49	24.41	19.98	21.08	103.21	56.6	17	39.95	37.73	23.3	27.74	21.08	29.96	39.95	78.79	33.29	64.36	41.06	69.91
6039	ME/CFS	17	30.14	23.29	26.03	27.4	23.29	17	32.88	17	61.64	23.29	34.24	45.2	27.4	28.77	41.09	42.46	43.83	42.46	32.88	35.61	32.88	31.51	32.88	34.24	27.4	41.09	31.51	23.29	82.19	26.03	24.66	35.61	23.29	31.51	50.68	39.72	28.77	26.03	41.09	28.77	34.24	50.68	28.77	38.35	30.14	41.09	27.4
6044	ME/CFS	24.4	18.89	66.9	19.68	22.04	82.64	19.68	22.82	42.5	17.31	44.86	31.48	33.06	58.24	18.1	23.61	18.89	18.89	132.22	26.76	45.65	27.55	35.42	17.31	22.04	19.68	33.06	18.89	38.56	17	25.18	26.76	22.82	129.86	29.12	22.04	24.4	18.1	20.46	19.68	20.46	26.76	18.1	92.08	49.58	76.34	26.76	95.23
6057	ME/CFS	27.93	22.34	31.28	24.58	17	35.75	26.81	20.11	32.39	22.34	23.46	35.75	29.04	32.39	33.51	25.69	23.46	29.04	53.62	25.69	25.69	29.04	29.04	39.1	25.69	31.28	30.16	25.69	21.22	54.74	23.46	23.46	21.22	50.27	21.22	26.81	32.39	33.51	22.34	26.81	23.46	25.69	40.21	43.57	31.28	31.28	31.28	44.68
6059	ME/CFS	28.83	17	37.97	18.28	21.79	28.83	17	17	29.53	17	27.42	17	17	31.64	17.58	17	17	20.39	47.81	17	17.58	26.01	17.58	18.28	17	17.58	18.98	17.58	17	17	19.69	23.9	17.58	59.76	24.61	18.28	37.97	20.39	18.28	19.69	17	17	19.69	59.06	21.09	35.86	17	38.67
6065	ME/CFS	31.16	24.35	29.21	19.48	17	40.9	27.27	21.42	27.27	17	29.21	18.5	34.08	38.95	34.08	20.45	23.37	24.35	66.22	24.35	17	28.24	28.24	23.37	21.42	19.48	27.27	29.21	19.48	29.21	34.08	30.19	25.32	84.72	17	20.45	26.29	22.4	27.27	26.29	24.35	17	23.37	47.72	37.01	49.66	25.32	28.24
[truncated: 102 more columns]
