# Supplementary material for: Assessing diagnostic value of microRNAs from peripheral blood mononuclear cells and extracellular vesicles in Myalgic Encephalomyelitis/Chronic Fatigue Syndrome
Source: Sci Rep. 2020 Feb 7;10:2064. doi: 10.1038/s41598-020-58506-5 (PMC7005890; doi:10.1038/s41598-020-58506-5)
Supplement: Supplementary file 4 — Supplementary dataset 3. [file 41598_2020_58506_MOESM4_ESM.xlsx]

## Sheet: PBMC microRNAs overexpressed
Supplementary dataset 3. Gene enrichment analysis with PBMC overexpressed miRNAs, using the miRDIP and Reactome pathway databases.
Pathway identifier	Pathway name	#Entities found	#Entities total	Entities ratio	Entities pValue	Entities FDR
R-HSA-426496	Post-transcriptional silencing by small RNAs	7	7	4.91297e+11	0.0014334858369242642	0.7998484906269114
R-HSA-9617828	FOXO-mediated transcription of cell cycle genes	15	27	0.0018950028074115664	0.002046848368681964	0.7998484906269114
R-HSA-9022707	MECP2 regulates transcription factors	8	10	7.01853e+11	0.0026883044095259434	0.7998484906269114
R-HSA-8952158	RUNX3 regulates BCL2L11 (BIM) transcription	6	6	4.21112e+11	0.0030802988730768144	0.7998484906269114
R-HSA-9022699	MECP2 regulates neuronal receptors and channels	16	32	0.0022459292532285235	0.004086171149793705	0.7998484906269114
R-HSA-400253	Circadian Clock	38	104	0.0072992700729927005	0.005135806763091999	0.7998484906269114
R-HSA-2173788	Downregulation of TGF-beta receptor signaling	14	28	0.0019651880965749578	0.006912135754149951	0.7998484906269114
R-HSA-383280	Nuclear Receptor transcription pathway	32	86	0.006035934868051656	0.007491865235234596	0.7998484906269114
R-HSA-8986944	Transcriptional Regulation by MECP2	36	100	0.007018528916339135	0.007820819568712056	0.7998484906269114
R-HSA-9006936	Signaling by TGF-beta family members	40	114	0.008001122964626614	0.00790365049973496	0.7998484906269114
R-HSA-194840	Rho GTPase cycle	48	144	0.010106681639528355	0.00960127837190028	0.7998484906269114
R-HSA-9022692	Regulation of MECP2 expression and activity	17	39	0.002737226277372263	0.011362766598293828	0.7998484906269114
R-HSA-2173789	TGF-beta receptor signaling activates SMADs	16	36	0.0025266704098820887	0.011663772734113786	0.7998484906269114
R-HSA-8941855	RUNX3 regulates CDKN1A transcription	6	8	5.61482e+11	0.011795282185587674	0.7998484906269114
R-HSA-3304349	Loss of Function of SMAD2/3 in Cancer	6	8	5.61482e+11	0.011795282185587674	0.7998484906269114
R-HSA-8863678	Neurodegenerative Diseases	14	30	0.0021055586749017404	0.012008177195743208	0.7998484906269114
R-HSA-8862803	Deregulated CDK5 triggers multiple neurodegenerative pathways in Alzheimer's disease models	14	30	0.0021055586749017404	0.012008177195743208	0.7998484906269114
R-HSA-201451	Signaling by BMP	14	30	0.0021055586749017404	0.012008177195743208	0.7998484906269114
R-HSA-3656532	TGFBR1 KD Mutants in Cancer	5	6	4.21112e+11	0.013828123835419204	0.7998484906269114
R-HSA-8951911	RUNX3 regulates RUNX1-mediated transcription	4	4	2.80741e+12	0.014790388955878475	0.7998484906269114
R-HSA-1362277	Transcription of E2F targets under negative control by DREAM complex	12	25	0.0017546322290847838	0.015680749021913076	0.7998484906269114
R-HSA-170834	Signaling by TGF-beta Receptor Complex	30	85	0.005965749578888265	0.01786782081260896	0.7998484906269114
R-HSA-9614085	FOXO-mediated transcription	37	110	0.007720381807973049	0.018348544412001955	0.7998484906269114
R-HSA-8934593	Regulation of RUNX1 Expression and Activity	14	32	0.0022459292532285235	0.019634414661182875	0.7998484906269114
R-HSA-8939211	ESR-mediated signaling	76	256	0.017967434025828188	0.01976386297692334	0.7998484906269114
R-HSA-3304351	Signaling by TGF-beta Receptor Complex in Cancer	6	9	6.31668e+11	0.01977254692688768	0.7998484906269114
R-HSA-199992	trans-Golgi Network Vesicle Budding	28	80	0.005614823133071308	0.02356592235070365	0.7998484906269114
R-HSA-3656534	Loss of Function of TGFBR1 in Cancer	5	7	4.91297e+11	0.024841013810859902	0.7998484906269114
R-HSA-3304356	SMAD2/3 Phosphorylation Motif Mutants in Cancer	5	7	4.91297e+11	0.024841013810859902	0.7998484906269114
R-HSA-9018519	Estrogen-dependent gene expression	48	154	0.010808534531162269	0.02730628497452081	0.7998484906269114
R-HSA-8951430	RUNX3 regulates WNT signaling	6	10	7.01853e+11	0.030798850029790437	0.7998484906269114
R-HSA-8949275	RUNX3 Regulates Immune Response and Cell Migration	6	10	7.01853e+11	0.030798850029790437	0.7998484906269114
R-HSA-2470946	Cohesin Loading onto Chromatin	6	10	7.01853e+11	0.030798850029790437	0.7998484906269114
R-HSA-3304347	Loss of Function of SMAD4 in Cancer	3	3	2.10556e+12	0.0334995724699948	0.7998484906269114
R-HSA-3311021	SMAD4 MH2 Domain Mutants in Cancer	3	3	2.10556e+12	0.0334995724699948	0.7998484906269114
R-HSA-3315487	SMAD2/3 MH2 Domain Mutants in Cancer	3	3	2.10556e+12	0.0334995724699948	0.7998484906269114
R-HSA-8875555	MET activates RAP1 and RAC1	7	13	9.12409e+11	0.033993982320520866	0.7998484906269114
R-HSA-1538133	G0 and Early G1	15	38	0.0026670409882088714	0.03517853404369231	0.7998484906269114
R-HSA-8948700	Competing endogenous RNAs (ceRNAs) regulate PTEN translation	9	19	0.0013335204941044357	0.0357265841557457	0.7998484906269114
R-HSA-8856828	Clathrin-mediated endocytosis	49	161	0.011299831555306008	0.0366956063492081	0.7998484906269114
R-HSA-3214841	PKMTs methylate histone lysines	18	49	0.0034390791690061765	0.041009880638784524	0.7998484906269114
R-HSA-8939243	RUNX1 interacts with co-factors whose precise effect on RUNX1 targets is not known	15	39	0.002737226277372263	0.04231549211162622	0.7998484906269114
R-HSA-9614657	FOXO-mediated transcription of cell death genes	10	23	0.0016142616507580012	0.0451591623246167	0.7998484906269114
R-HSA-1253288	Downregulation of ERBB4 signaling	6	11	7.72038e+11	0.045219203439088806	0.7998484906269114
R-HSA-1362300	Transcription of E2F targets under negative control by p107 (RBL1) and p130 (RBL2) in complex with HDAC1	9	20	0.001403705783267827	0.046580966373951704	0.7998484906269114
R-HSA-8941326	RUNX2 regulates bone development	16	43	0.003017967434025828	0.04708257836691021	0.7998484906269114
R-HSA-187037	Signaling by NTRK1 (TRKA)	30	93	0.006527231892195396	0.04817835239207158	0.7998484906269114
