# Supplementary material for: Assessing diagnostic value of microRNAs from peripheral blood mononuclear cells and extracellular vesicles in Myalgic Encephalomyelitis/Chronic Fatigue Syndrome
Source: Sci Rep. 2020 Feb 7;10:2064. doi: 10.1038/s41598-020-58506-5 (PMC7005890; doi:10.1038/s41598-020-58506-5)
Supplement: Supplementary file 5 — Supplementary dataset 4. [file 41598_2020_58506_MOESM5_ESM.xlsx]

## Sheet: PBMC microRNAs under expressed
Supplementary dataset 4. Gene enrichment analysis with PBMC under expressed miRNAs, using the miRDIP and Reactome pathway databases.
Pathway identifier	Pathway name	#Entities found	#Entities total	Entities ratio	Entities pValue	Entities FDR
R-HSA-9022692	Regulation of MECP2 expression and activity	8	39	0.00273723	4.63506e-07	0.000377757
R-HSA-1296052	Ca2+ activated K+ channels	4	10	0.000701853	2.96023e-05	0.0120481
R-HSA-9022535	Loss of phosphorylation of MECP2 at T308	3	7	0.000491297	0.000253387	0.0455519
R-HSA-426496	Post-transcriptional silencing by small RNAs	3	7	0.000491297	0.000253387	0.0455519
R-HSA-418457	cGMP effects	4	18	0.00126334	0.000279459	0.0455519
R-HSA-8986944	Transcriptional Regulation by MECP2	8	100	0.00701853	0.000358521	0.0484004
R-HSA-4086398	Ca2+ pathway	7	81	0.00568501	0.00053148	0.056746
R-HSA-9022534	Loss of MECP2 binding ability to 5hmC-DNA	2	2	0.000140371	0.000561842	0.056746
R-HSA-937041	IKK complex recruitment mediated by RIP1	4	24	0.00168445	0.000815887	0.0734298
R-HSA-4839726	Chromatin organization	12	256	0.0179674	0.00162645	0.0976744
R-HSA-3247509	Chromatin modifying enzymes	12	256	0.0179674	0.00162645	0.0976744
R-HSA-8950505	Gene and protein expression by JAK-STAT signaling after Interleukin-12 stimulation	6	73	0.00512353	0.00169806	0.0976744
R-HSA-201451	Signaling by BMP	4	30	0.00210556	0.00184052	0.0976744
R-HSA-73857	RNA Polymerase II Transcription	44	1664	0.116788	0.00199672	0.0976744
R-HSA-8934593	Regulation of RUNX1 Expression and Activity	4	32	0.00224593	0.00232079	0.0976744
R-HSA-166166	MyD88-independent TLR4 cascade	7	107	0.00750983	0.00258153	0.0976744
R-HSA-937061	TRIF(TICAM1)-mediated TLR4 signaling	7	107	0.00750983	0.00258153	0.0976744
R-HSA-8941856	RUNX3 regulates NOTCH signaling	3	16	0.00112296	0.00270475	0.0976744
R-HSA-9005895	Pervasive developmental disorders	3	16	0.00112296	0.00270475	0.0976744
R-HSA-9005891	Loss of function of MECP2 in Rett syndrome	3	16	0.00112296	0.00270475	0.0976744
R-HSA-3214847	HATs acetylate histones	7	110	0.00772038	0.003003	0.0976744
R-HSA-111885	Opioid Signalling	7	111	0.00779057	0.00315458	0.0976744
R-HSA-180024	DARPP-32 events	4	35	0.00245649	0.00319305	0.0976744
R-HSA-9020591	Interleukin-12 signaling	6	84	0.00589556	0.00338307	0.0976744
R-HSA-9022538	Loss of MECP2 binding ability to 5mC-DNA	2	5	0.000350926	0.00339572	0.0976744
R-HSA-8866906	TFAP2 (AP-2) family regulates transcription of other transcription factors	2	5	0.000350926	0.00339572	0.0976744
R-HSA-9006936	Signaling by TGF-beta family members	7	114	0.00800112	0.00364459	0.0976744
R-HSA-212436	Generic Transcription Pathway	40	1525	0.107033	0.00375545	0.0976744
R-HSA-5607763	CLEC7A (Dectin-1) induces NFAT activation	3	18	0.00126334	0.00375671	0.0976744
R-HSA-975163	IRAK2 mediated activation of TAK1 complex upon TLR7/8 or 9 stimulation	3	18	0.00126334	0.00375671	0.0976744
R-HSA-8948700	Competing endogenous RNAs (ceRNAs) regulate PTEN translation	3	19	0.00133352	0.00436384	0.104732
R-HSA-937072	TRAF6-mediated induction of TAK1 complex within TLR4 complex	3	19	0.00133352	0.00436384	0.104732
R-HSA-9022927	MECP2 regulates transcription of genes involved in GABA signaling	2	6	0.000421112	0.00483565	0.106384
R-HSA-2644605	FBXW7 Mutants and NOTCH1 in Cancer	2	6	0.000421112	0.00483565	0.106384
R-HSA-2644607	Loss of Function of FBXW7 in Cancer and NOTCH1 Signaling	2	6	0.000421112	0.00483565	0.106384
R-HSA-936964	Activation of IRF3/IRF7 mediated by TBK1/IKK epsilon	3	20	0.00140371	0.00502713	0.110597
R-HSA-418346	Platelet homeostasis	7	123	0.00863279	0.00546562	0.111169
R-HSA-392154	Nitric oxide stimulates guanylate cyclase	4	41	0.0028776	0.00555844	0.111169
R-HSA-5628897	TP53 Regulates Metabolic Genes	7	125	0.00877316	0.00594931	0.114787
R-HSA-2559585	Oncogene Induced Senescence	4	42	0.00294778	0.00604143	0.114787
R-HSA-447115	Interleukin-12 family signaling	6	96	0.00673779	0.00638433	0.117162
R-HSA-8939247	RUNX1 regulates transcription of genes involved in interleukin signaling	2	7	0.000491297	0.006509	0.117162
R-HSA-9614657	FOXO-mediated transcription of cell death genes	3	23	0.00161426	0.00736729	0.132611
R-HSA-111957	Cam-PDE 1 activation	2	8	0.000561482	0.00840758	0.142929
R-HSA-9022537	Loss of MECP2 binding ability to the NCoR/SMRT complex	2	8	0.000561482	0.00840758	0.142929
R-HSA-9006925	Intracellular signaling by second messengers	13	362	0.0254071	0.00967378	0.15478
R-HSA-74160	Gene expression (Transcription)	44	1822	0.127878	0.0101825	0.162919
R-HSA-426486	Small interfering RNA (siRNA) biogenesis	2	9	0.000631668	0.0105234	0.168374
R-HSA-166016	Toll Like Receptor 4 (TLR4) Cascade	7	144	0.0101067	0.0122744	0.184116
R-HSA-9022707	MECP2 regulates transcription factors	2	10	0.000701853	0.0128486	0.19273
R-HSA-2562578	TRIF-mediated programmed cell death	2	10	0.000701853	0.0128486	0.19273
R-HSA-8943723	Regulation of PTEN mRNA translation	3	29	0.00203537	0.0137161	0.205742
R-HSA-2173793	Transcriptional activity of SMAD2/SMAD3:SMAD4 heterotrimer	4	55	0.00386019	0.0150014	0.21002
R-HSA-170834	Signaling by TGF-beta Receptor Complex	5	85	0.00596575	0.0157238	0.219225
R-HSA-5654695	PI-3K cascade:FGFR2	3	31	0.00217574	0.016348	0.219225
R-HSA-5683057	MAPK family signaling cascades	12	348	0.0244245	0.0168634	0.219225
R-HSA-5654700	FRS-mediated FGFR2 signaling	3	34	0.0023863	0.0207905	0.270276
R-HSA-2559583	Cellular Senescence	8	198	0.0138967	0.020968	0.272583
R-HSA-9022702	MECP2 regulates transcription of neuronal ligands	2	13	0.000912409	0.021006	0.273078
R-HSA-936440	Negative regulators of DDX58/IFIH1 signaling	3	36	0.00252667	0.0240838	0.289005
R-HSA-190377	FGFR2b ligand binding and activation	2	14	0.000982594	0.024095	0.28914
R-HSA-2025928	Calcineurin activates NFAT	2	14	0.000982594	0.024095	0.28914
R-HSA-3858494	Beta-catenin independent WNT signaling	7	166	0.0116508	0.024441	0.293292
R-HSA-195721	Signaling by WNT	11	331	0.0232313	0.0273077	0.296376
R-HSA-418359	Reduction of cytosolic Ca++ levels	2	15	0.00105278	0.0273573	0.296376
R-HSA-425561	Sodium/Calcium exchangers	2	15	0.00105278	0.0273573	0.296376
R-HSA-442742	CREB1 phosphorylation through NMDA receptor-mediated activation of RAS signaling	3	39	0.00273723	0.0295209	0.296376
R-HSA-2894862	Constitutive Signaling by NOTCH1 HD+PEST Domain Mutants	4	68	0.0047726	0.0296376	0.296376
R-HSA-2644606	Constitutive Signaling by NOTCH1 PEST Domain Mutants	4	68	0.0047726	0.0296376	0.296376
R-HSA-2644602	Signaling by NOTCH1 PEST Domain Mutants in Cancer	4	68	0.0047726	0.0296376	0.296376
R-HSA-2894858	Signaling by NOTCH1 HD+PEST Domain Mutants in Cancer	4	68	0.0047726	0.0296376	0.296376
R-HSA-2644603	Signaling by NOTCH1 in Cancer	4	68	0.0047726	0.0296376	0.296376
R-HSA-9028731	Activated NTRK2 signals through FRS2 and FRS3	2	16	0.00112296	0.0307863	0.307863
R-HSA-168164	Toll Like Receptor 3 (TLR3) Cascade	5	102	0.0071589	0.0311836	0.30938
R-HSA-4090294	SUMOylation of intracellular receptors	3	40	0.00280741	0.0314654	0.30938
R-HSA-1296071	Potassium Channels	5	103	0.00722908	0.0323103	0.30938
R-HSA-400253	Circadian Clock	5	104	0.00729927	0.0334621	0.30938
R-HSA-5654727	Negative regulation of FGFR2 signaling	3	41	0.0028776	0.0334754	0.30938
R-HSA-2559584	Formation of Senescence-Associated Heterochromatin Foci (SAHF)	2	17	0.00119315	0.0343756	0.30938
R-HSA-918233	TRAF3-dependent IRF activation pathway	2	17	0.00119315	0.0343756	0.30938
R-HSA-5654696	Downstream signaling of activated FGFR2	3	42	0.00294778	0.0355506	0.319956
R-HSA-1368108	BMAL1:CLOCK,NPAS2 activates circadian gene expression	3	42	0.00294778	0.0355506	0.319956
R-HSA-8878171	Transcriptional regulation by RUNX1	9	261	0.0183184	0.0357953	0.322158
R-HSA-6802952	Signaling by BRAF and RAF fusions	4	73	0.00512353	0.0369176	0.324467
R-HSA-168898	Toll-like Receptor Cascades	7	184	0.0129141	0.0391618	0.324467
R-HSA-168927	TICAM1, RIP1-mediated IKK complex recruitment	2	19	0.00133352	0.0420095	0.324467
R-HSA-1257604	PIP3 activates AKT signaling	10	316	0.0221786	0.0452526	0.324467
R-HSA-140534	Caspase activation via Death Receptors in the presence of ligand	2	20	0.00140371	0.0460421	0.324467
R-HSA-2559580	Oxidative Stress Induced Senescence	5	114	0.00800112	0.0463864	0.324467
R-HSA-1445148	Translocation of SLC2A4 (GLUT4) to the plasma membrane	4	79	0.00554464	0.0468956	0.324467
R-HSA-112316	Neuronal System	14	499	0.0350225	0.0473313	0.324467
R-HSA-5619092	Defective SLC9A6 causes X-linked, syndromic mental retardation,, Christianson type (MRXSCH)	1	3	0.000210556	0.0496832	0.324467
R-HSA-5602571	TRAF3 deficiency - HSE	1	3	0.000210556	0.0496832	0.324467
R-HSA-9630794	Evasion of Oncogene Induced Senescence Due to Defective p16INK4A binding to CDK4 and CDK6	1	3	0.000210556	0.0496832	0.324467
R-HSA-9632700	Evasion of Oxidative Stress Induced Senescence Due to Defective p16INK4A binding to CDK4 and CDK6	1	3	0.000210556	0.0496832	0.324467
R-HSA-9632693	Evasion of Oxidative Stress Induced Senescence Due to p16INK4A Defects	1	3	0.000210556	0.0496832	0.324467
R-HSA-9630750	Evasion of Oncogene Induced Senescence Due to p16INK4A Defects	1	3	0.000210556	0.0496832	0.324467
R-HSA-352238	Breakdown of the nuclear lamina	1	3	0.000210556	0.0496832	0.324467
