# Supplementary material for: Assessing diagnostic value of microRNAs from peripheral blood mononuclear cells and extracellular vesicles in Myalgic Encephalomyelitis/Chronic Fatigue Syndrome
Source: Sci Rep. 2020 Feb 7;10:2064. doi: 10.1038/s41598-020-58506-5 (PMC7005890; doi:10.1038/s41598-020-58506-5)
Supplement: Supplementary file 6 — Supplementary dataset 5. [file 41598_2020_58506_MOESM6_ESM.xlsx]

## Sheet: EV microRNAs overexpressed
Supplementary dataset 5. Gene enrichment analysis with EV overexpressed miRNAs, using the miRDIP and Reactome pathway databases.
Pathway identifier	Pathway name	#Entities found	#Entities total	Entities ratio	Entities pValue	Entities FDR
R-HSA-9006934	Signaling by Receptor Tyrosine Kinases	119	553	0.0388125	0.000151616	0.106729
R-HSA-74751	Insulin receptor signalling cascade	25	72	0.00505334	0.000181555	0.106729
R-HSA-2428928	IRS-related events triggered by IGF1R	24	69	0.00484278	0.000235512	0.106729
R-HSA-8986944	Transcriptional Regulation by MECP2	31	100	0.00701853	0.000240382	0.106729
R-HSA-2428924	IGF1R signaling cascade	24	72	0.00505334	0.000427673	0.151824
R-HSA-2404192	Signaling by Type 1 Insulin-like Growth Factor 1 Receptor (IGF1R)	24	73	0.00512353	0.00051694	0.153014
R-HSA-373760	L1CAM interactions	36	130	0.00912409	0.000635973	0.155606
R-HSA-5683057	MAPK family signaling cascades	77	348	0.0244245	0.00100596	0.155606
R-HSA-8939243	RUNX1 interacts with co-factors whose precise effect on RUNX1 targets is not known	15	39	0.00273723	0.0012489	0.155606
R-HSA-74752	Signaling by Insulin receptor	28	97	0.00680797	0.00133058	0.155606
R-HSA-112399	IRS-mediated signalling	21	65	0.00456204	0.00137158	0.155606
R-HSA-9634638	Estrogen-dependent nuclear events downstream of ESR-membrane signaling	12	29	0.00203537	0.00204482	0.155606
R-HSA-445095	Interaction between L1 and Ankyrins	13	33	0.00231611	0.00208101	0.155606
R-HSA-450294	MAP kinase activation	21	69	0.00484278	0.00274536	0.155606
R-HSA-199991	Membrane Trafficking	130	665	0.0466732	0.00278019	0.155606
R-HSA-187037	Signaling by NTRK1 (TRKA)	26	93	0.00652723	0.00293373	0.155606
R-HSA-166520	Signaling by NTRKs	31	118	0.00828186	0.00313095	0.155606
R-HSA-9022692	Regulation of MECP2 expression and activity	14	39	0.00273723	0.00327958	0.155606
R-HSA-450282	MAPK targets/ Nuclear events mediated by MAP kinases	13	35	0.00245649	0.00340552	0.155606
R-HSA-9006936	Signaling by TGF-beta family members	30	114	0.00800112	0.00352345	0.155606
R-HSA-6804754	Regulation of TP53 Expression	4	4	0.000280741	0.00353649	0.155606
R-HSA-9022702	MECP2 regulates transcription of neuronal ligands	7	13	0.000912409	0.00427597	0.173705
R-HSA-109704	PI3K Cascade	18	58	0.00407075	0.00434263	0.173705
R-HSA-9022707	MECP2 regulates transcription factors	6	10	0.000701853	0.0047717	0.186096
R-HSA-6806003	Regulation of TP53 Expression and Degradation	15	46	0.00322852	0.00567881	0.21426
R-HSA-198725	Nuclear Events (kinase and transcription factor activation)	11	29	0.00203537	0.0057908	0.21426
R-HSA-445144	Signal transduction by L1	10	25	0.00175463	0.00582978	0.215702
R-HSA-2219528	PI3K/AKT Signaling in Cancer	33	134	0.00940483	0.00605014	0.217805
R-HSA-8941332	RUNX2 regulates genes involved in cell migration	7	14	0.000982594	0.0063171	0.221098
R-HSA-5654700	FRS-mediated FGFR2 signaling	12	34	0.0023863	0.00701718	0.225193
R-HSA-109606	Intrinsic Pathway for Apoptosis	18	61	0.0042813	0.00710885	0.225193
R-HSA-201451	Signaling by BMP	11	30	0.00210556	0.00735486	0.225193
R-HSA-4791275	Signaling by WNT in cancer	13	39	0.00273723	0.00808154	0.225193
R-HSA-5654736	Signaling by FGFR1	18	62	0.00435149	0.00829782	0.225193
R-HSA-422475	Axon guidance	112	584	0.0409882	0.00892856	0.225193
R-HSA-418359	Reduction of cytosolic Ca++ levels	7	15	0.00105278	0.00900771	0.225193
R-HSA-202670	ERKs are inactivated	7	15	0.00105278	0.00900771	0.225193
R-HSA-4839748	AMER1 mutants destabilize the destruction complex	7	15	0.00105278	0.00900771	0.225193
R-HSA-448424	Interleukin-17 signaling	21	77	0.00540427	0.00900832	0.225208
R-HSA-5654693	FRS-mediated FGFR1 signaling	11	31	0.00217574	0.00922996	0.230749
R-HSA-2173795	Downregulation of SMAD2/3:SMAD4 transcriptional activity	10	27	0.001895	0.00965316	0.231676
R-HSA-6794362	Protein-protein interactions at synapses	24	93	0.00652723	0.0103695	0.248867
R-HSA-194138	Signaling by VEGF	32	135	0.00947501	0.0112562	0.258891
R-HSA-9022699	MECP2 regulates neuronal receptors and channels	11	32	0.00224593	0.0114539	0.26344
R-HSA-5654727	Negative regulation of FGFR2 signaling	13	41	0.0028776	0.0118174	0.271799
R-HSA-6794361	Neurexins and neuroligins	17	60	0.00421112	0.0125235	0.275516
R-HSA-5654699	SHC-mediated cascade:FGFR2	11	33	0.00231611	0.0140652	0.296723
R-HSA-5654696	Downstream signaling of activated FGFR2	13	42	0.00294778	0.0141267	0.296723
R-HSA-69560	Transcriptional activation of p53 responsive genes	4	6	0.000421112	0.0141297	0.296723
R-HSA-69895	Transcriptional activation of cell cycle inhibitor p21	4	6	0.000421112	0.0141297	0.296723
R-HSA-8866911	TFAP2 (AP-2) family regulates transcription of cell cycle factors	4	6	0.000421112	0.0141297	0.296723
R-HSA-8941333	RUNX2 regulates genes involved in differentiation of myeloid cells	4	6	0.000421112	0.0141297	0.296723
R-HSA-74749	Signal attenuation	6	13	0.000912409	0.0158018	0.316036
R-HSA-9607240	FLT3 Signaling	63	311	0.0218276	0.0160509	0.319635
R-HSA-442720	CREB1 phosphorylation through the activation of Adenylate Cyclase	7	17	0.00119315	0.0167624	0.319635
R-HSA-199418	Negative regulation of the PI3K/AKT network	31	134	0.00940483	0.0167903	0.319635
R-HSA-5673001	RAF/MAP kinase cascade	59	290	0.0203537	0.0178661	0.319635
R-HSA-5654726	Negative regulation of FGFR1 signaling	12	39	0.00273723	0.0186208	0.319635
R-HSA-5654688	SHC-mediated cascade:FGFR1	10	30	0.00210556	0.0186329	0.319635
R-HSA-6811442	Intra-Golgi and retrograde Golgi-to-ER traffic	46	218	0.0153004	0.0195205	0.319635
R-HSA-198753	ERK/MAPK targets	9	26	0.00182482	0.0200868	0.319635
R-HSA-975871	MyD88 cascade initiated on plasma membrane	23	94	0.00659742	0.0205455	0.319635
R-HSA-168142	Toll Like Receptor 10 (TLR10) Cascade	23	94	0.00659742	0.0205455	0.319635
R-HSA-168176	Toll Like Receptor 5 (TLR5) Cascade	23	94	0.00659742	0.0205455	0.319635
R-HSA-165159	mTOR signalling	14	49	0.00343908	0.020595	0.319635
R-HSA-180024	DARPP-32 events	11	35	0.00245649	0.0206035	0.319635
R-HSA-9006925	Intracellular signaling by second messengers	71	362	0.0254071	0.0210877	0.319635
R-HSA-2028269	Signaling by Hippo	8	22	0.00154408	0.021309	0.319635
R-HSA-4839744	truncated APC mutants destabilize the destruction complex	6	14	0.000982594	0.021761	0.325914
R-HSA-5467337	APC truncation mutants have impaired AXIN binding	6	14	0.000982594	0.021761	0.325914
R-HSA-5467340	AXIN missense mutants destabilize the destruction complex	6	14	0.000982594	0.021761	0.325914
R-HSA-5467348	Truncations of AMER1 destabilize the destruction complex	6	14	0.000982594	0.021761	0.325914
R-HSA-5654695	PI-3K cascade:FGFR2	10	31	0.00217574	0.0226779	0.325914
R-HSA-3656534	Loss of Function of TGFBR1 in Cancer	4	7	0.000491297	0.0232796	0.325914
R-HSA-9022535	Loss of phosphorylation of MECP2 at T308	4	7	0.000491297	0.0232796	0.325914
R-HSA-8951911	RUNX3 regulates RUNX1-mediated transcription	3	4	0.000280741	0.024015	0.33621
R-HSA-199992	trans-Golgi Network Vesicle Budding	20	80	0.00561482	0.0240719	0.337007
R-HSA-375165	NCAM signaling for neurite out-growth	18	70	0.00491297	0.0245622	0.343871
R-HSA-1250196	SHC1 events in ERBB2 signaling	11	36	0.00252667	0.0246056	0.344479
R-HSA-2173789	TGF-beta receptor signaling activates SMADs	11	36	0.00252667	0.0246056	0.344479
R-HSA-114452	Activation of BH3-only proteins	11	36	0.00252667	0.0246056	0.344479
R-HSA-2682334	EPH-Ephrin signaling	24	101	0.00708871	0.0246488	0.345083
R-HSA-168138	Toll Like Receptor 9 (TLR9) Cascade	25	107	0.00750983	0.0264191	0.347571
R-HSA-5684996	MAPK1/MAPK3 signaling	59	297	0.020845	0.0267362	0.347571
R-HSA-168164	Toll Like Receptor 3 (TLR3) Cascade	24	102	0.0071589	0.0271761	0.348911
R-HSA-432722	Golgi Associated Vesicle Biogenesis	16	61	0.0042813	0.0279595	0.348911
R-HSA-3000171	Non-integrin membrane-ECM interactions	16	61	0.0042813	0.0279595	0.348911
R-HSA-111453	BH3-only proteins associate with and inactivate anti-apoptotic BCL-2 members	5	11	0.000772038	0.0280169	0.348911
R-HSA-399954	Sema3A PAK dependent Axon repulsion	7	19	0.00133352	0.0283396	0.348911
R-HSA-5339716	Misspliced GSK3beta mutants stabilize beta-catenin	6	15	0.00105278	0.0290759	0.348911
R-HSA-428540	Activation of RAC1	6	15	0.00105278	0.0290759	0.348911
R-HSA-4839735	AXIN mutants destabilize the destruction complex, activating WNT signaling	6	15	0.00105278	0.0290759	0.348911
R-HSA-2214320	Anchoring fibril formation	6	15	0.00105278	0.0290759	0.348911
R-HSA-5654689	PI-3K cascade:FGFR1	9	28	0.00196519	0.0301817	0.36218
R-HSA-5654687	Downstream signaling of activated FGFR1	12	42	0.00294778	0.030387	0.364644
R-HSA-187687	Signalling to ERKs	12	42	0.00294778	0.030387	0.364644
R-HSA-2559585	Oncogene Induced Senescence	12	42	0.00294778	0.030387	0.364644
R-HSA-4551638	SUMOylation of chromatin organization proteins	16	62	0.00435149	0.0316691	0.38003
R-HSA-400253	Circadian Clock	24	104	0.00729927	0.0328198	0.388784
R-HSA-4420097	VEGFA-VEGFR2 Pathway	28	126	0.00884335	0.0340415	0.388784
R-HSA-6811558	PI5P, PP2A and IER3 Regulate PI3K/AKT Signaling	28	126	0.00884335	0.0340415	0.388784
R-HSA-6804757	Regulation of TP53 Degradation	12	43	0.00301797	0.0352927	0.388784
R-HSA-8935964	RUNX1 regulates expression of components of tight junctions	4	8	0.000561482	0.035344	0.388784
R-HSA-5340588	RNF mutants show enhanced WNT signaling and proliferation	4	8	0.000561482	0.035344	0.388784
R-HSA-8941855	RUNX3 regulates CDKN1A transcription	4	8	0.000561482	0.035344	0.388784
R-HSA-9028731	Activated NTRK2 signals through FRS2 and FRS3	6	16	0.00112296	0.037844	0.403489
R-HSA-9005895	Pervasive developmental disorders	6	16	0.00112296	0.037844	0.403489
R-HSA-9005891	Loss of function of MECP2 in Rett syndrome	6	16	0.00112296	0.037844	0.403489
R-HSA-4839743	phosphorylation site mutants of CTNNB1 are not targeted to the proteasome by the destruction complex	6	16	0.00112296	0.037844	0.403489
R-HSA-5358752	T41 mutants of beta-catenin aren't phosphorylated	6	16	0.00112296	0.037844	0.403489
R-HSA-5358749	S37 mutants of beta-catenin aren't phosphorylated	6	16	0.00112296	0.037844	0.403489
R-HSA-5358747	S33 mutants of beta-catenin aren't phosphorylated	6	16	0.00112296	0.037844	0.403489
R-HSA-5358751	S45 mutants of beta-catenin aren't phosphorylated	6	16	0.00112296	0.037844	0.403489
R-HSA-9022534	Loss of MECP2 binding ability to 5hmC-DNA	2	2	0.000140371	0.0379541	0.403489
R-HSA-2465910	MASTL Facilitates Mitotic Progression	5	12	0.000842223	0.0383694	0.403489
R-HSA-5633007	Regulation of TP53 Activity	37	178	0.012493	0.0397235	0.403489
R-HSA-111931	PKA-mediated phosphorylation of CREB	8	25	0.00175463	0.0403489	0.403489
R-HSA-5654221	Phospholipase C-mediated cascade; FGFR2	8	25	0.00175463	0.0403489	0.403489
R-HSA-170834	Signaling by TGF-beta Receptor Complex	20	85	0.00596575	0.0407328	0.407328
R-HSA-8948216	Collagen chain trimerization	12	44	0.00308815	0.0407354	0.407354
R-HSA-139910	Activation of BMF and translocation to mitochondria	3	5	0.000350926	0.0420198	0.41645
R-HSA-9022538	Loss of MECP2 binding ability to 5mC-DNA	3	5	0.000350926	0.0420198	0.41645
R-HSA-438064	Post NMDA receptor activation events	22	96	0.00673779	0.0420785	0.41645
R-HSA-937061	TRIF(TICAM1)-mediated TLR4 signaling	24	107	0.00750983	0.0428804	0.41645
R-HSA-166166	MyD88-independent TLR4 cascade	24	107	0.00750983	0.0428804	0.41645
R-HSA-1963640	GRB2 events in ERBB2 signaling	7	21	0.00147389	0.0443931	0.41645
R-HSA-1250347	SHC1 events in ERBB4 signaling	7	21	0.00147389	0.0443931	0.41645
R-HSA-190242	FGFR1 ligand binding and activation	7	21	0.00147389	0.0443931	0.41645
R-HSA-975138	TRAF6 mediated induction of NFkB and MAP kinases upon TLR7/8 or 9 activation	23	102	0.0071589	0.0444564	0.41645
R-HSA-6791312	TP53 Regulates Transcription of Cell Cycle Genes	16	65	0.00456204	0.0449586	0.41645
R-HSA-177929	Signaling by EGFR	15	60	0.00421112	0.0457553	0.41645
R-HSA-4086398	Ca2+ pathway	19	81	0.00568501	0.0462722	0.41645
R-HSA-6804759	Regulation of TP53 Activity through Association with Co-factors	6	17	0.00119315	0.0481374	0.433237
R-HSA-190375	FGFR2c ligand binding and activation	6	17	0.00119315	0.0481374	0.433237
R-HSA-2219530	Constitutive Signaling by Aberrant PI3K in Cancer	23	103	0.00722908	0.0484787	0.436309
R-HSA-975155	MyD88 dependent cascade initiated on endosome	23	103	0.00722908	0.0484787	0.436309
R-HSA-168181	Toll Like Receptor 7/8 (TLR7/8) Cascade	23	103	0.00722908	0.0484787	0.436309
R-HSA-190241	FGFR2 ligand binding and activation	8	26	0.00182482	0.0486189	0.43757
R-HSA-167044	Signalling to RAS	8	26	0.00182482	0.0486189	0.43757
R-HSA-3304351	Signaling by TGF-beta Receptor Complex in Cancer	4	9	0.000631668	0.0504222	0.4538
