# Supplementary material for: Assessing diagnostic value of microRNAs from peripheral blood mononuclear cells and extracellular vesicles in Myalgic Encephalomyelitis/Chronic Fatigue Syndrome
Source: Sci Rep. 2020 Feb 7;10:2064. doi: 10.1038/s41598-020-58506-5 (PMC7005890; doi:10.1038/s41598-020-58506-5)
Supplement: Supplementary file 7 — Supplementary dataset 6. [file 41598_2020_58506_MOESM7_ESM.xlsx]

## Sheet: EV microRNAs under expressed
Supplementary dataset 6. Gene enrichment analysis with EV under expressed miRNAs, using the miRDIP and Reactome pathway databases.
Pathway identifier	Pathway name	#Entities found	#Entities total	Entities ratio	Entities pValue	Entities FDR
R-HSA-112316	Neuronal System	17	499	0.0350225	0.000935895	0.434264
R-HSA-8985801	Regulation of cortical dendrite branching	2	4	0.000280741	0.00157154	0.434264
R-HSA-112315	Transmission across Chemical Synapses	12	353	0.0247754	0.00528076	0.434264
R-HSA-112314	Neurotransmitter receptors and postsynaptic signal transmission	9	232	0.016283	0.00669622	0.434264
R-HSA-9617324	Negative regulation of NMDA receptor-mediated neuronal transmission	3	27	0.001895	0.00714835	0.434264
R-HSA-166520	Signaling by NTRKs	6	118	0.00828186	0.00748584	0.434264
R-HSA-9032845	Activated NTRK2 signals through CDK5	2	10	0.000701853	0.00928483	0.434264
R-HSA-9022707	MECP2 regulates transcription factors	2	10	0.000701853	0.00928483	0.434264
R-HSA-8931987	RUNX1 regulates estrogen receptor mediated transcription	2	10	0.000701853	0.00928483	0.434264
R-HSA-201451	Signaling by BMP	3	30	0.00210556	0.00950514	0.434264
R-HSA-422475	Axon guidance	16	584	0.0409882	0.0104223	0.434264
R-HSA-9010642	ROBO receptors bind AKAP5	2	11	0.000772038	0.0111302	0.434264
R-HSA-8939246	RUNX1 regulates transcription of genes involved in differentiation of myeloid cells	2	11	0.000772038	0.0111302	0.434264
R-HSA-187037	Signaling by NTRK1 (TRKA)	5	93	0.00652723	0.0114196	0.434264
R-HSA-9006115	Signaling by NTRK2 (TRKB)	3	33	0.00231611	0.0122644	0.434264
R-HSA-3928663	EPHA-mediated growth cone collapse	3	33	0.00231611	0.0122644	0.434264
R-HSA-428542	Regulation of commissural axon pathfinding by SLIT and ROBO	2	12	0.000842223	0.0131229	0.434264
R-HSA-180024	DARPP-32 events	3	35	0.00245649	0.0143328	0.434264
R-HSA-451308	Activation of Ca-permeable Kainate Receptor	2	13	0.000912409	0.0152584	0.434264
R-HSA-451306	Ionotropic activity of kainate receptors	2	14	0.000982594	0.0175322	0.434264
R-HSA-9028731	Activated NTRK2 signals through FRS2 and FRS3	2	16	0.00112296	0.0224777	0.434264
R-HSA-5688426	Deubiquitination	9	288	0.0202134	0.023958	0.434264
R-HSA-170968	Frs2-mediated activation	2	17	0.00119315	0.025141	0.434264
R-HSA-399956	CRMPs in Sema3A signaling	2	18	0.00126334	0.0279259	0.434264
R-HSA-8963896	HDL assembly	2	18	0.00126334	0.0279259	0.434264
R-HSA-9006934	Signaling by Receptor Tyrosine Kinases	14	553	0.0388125	0.029031	0.434264
R-HSA-168927	TICAM1, RIP1-mediated IKK complex recruitment	2	19	0.00133352	0.0308285	0.434264
R-HSA-8852135	Protein ubiquitination	4	84	0.00589556	0.0335406	0.434264
R-HSA-169893	Prolonged ERK activation events	2	20	0.00140371	0.0338449	0.434264
R-HSA-383280	Nuclear Receptor transcription pathway	4	86	0.00603593	0.0360645	0.434264
R-HSA-196783	Coenzyme A biosynthesis	2	21	0.00147389	0.0369712	0.434264
R-HSA-5339700	TCF7L2 mutants don't bind CTBP	1	3	0.000210556	0.0420483	0.434264
R-HSA-5545619	XAV939 inhibits tankyrase, stabilizing AXIN	1	3	0.000210556	0.0420483	0.434264
R-HSA-3928665	EPH-ephrin mediated repulsion of cells	3	55	0.00386019	0.0453081	0.434264
R-HSA-912631	Regulation of signaling by CBL	2	24	0.00168445	0.0469736	0.434264
R-HSA-937041	IKK complex recruitment mediated by RIP1	2	24	0.00168445	0.0469736	0.434264
